# Supplementary material for: A spatially comprehensive, hydrometeorological data set for Mexico, the U.S., and Southern Canada 1950–2013
Source: Sci Data. 2015 Aug 18;2:150042. doi: 10.1038/sdata.2015.42 (PMC4540002; doi:10.1038/sdata.2015.42)
Supplement: Supplementary file 1 [file sdata201542-isa1.zip]

Archive with 4 entries (4 files):
- i_Investigation.txt
- s_study_Livneh.txt
- a_temp_Livneh.txt
- a_ppt_Livneh.txt
