# Supplementary material for: A spatially comprehensive, hydrometeorological data set for Mexico, the U.S., and Southern Canada 1950–2013
Source: Sci Data. 2015 Aug 18;2:150042. doi: 10.1038/sdata.2015.42 (PMC4540002; doi:10.1038/sdata.2015.42)
Supplement: Supplementary file 1 [file sdata201542-isa1.zip › s_study_Livneh.txt]

Source Name	Characteristics[geographical location]	Term Source REF	Term Accession Number	Characteristics[environment type]	Term Source REF	Term Accession Number	Protocol REF	Sample Name
CONUS	contiguous United States of America	GAZ	GAZ:00003937	atmospheric boundary layer	ENVO	ENVO:01000323	Station data and gridding process	CONUS
Canada	Canada	GAZ	GAZ:00002560	atmospheric boundary layer	ENVO	ENVO:01000323	Station data and gridding process	Canada
Mexico	Mexico	GAZ	GAZ:00002852	atmospheric boundary layer	ENVO	ENVO:01000323	Station data and gridding process	Mexico
