# Supplementary material for: A spatially comprehensive, hydrometeorological data set for Mexico, the U.S., and Southern Canada 1950–2013
Source: Sci Data. 2015 Aug 18;2:150042. doi: 10.1038/sdata.2015.42 (PMC4540002; doi:10.1038/sdata.2015.42)
Supplement: Supplementary file 1 [file sdata201542-isa1.zip › a_ppt_Livneh.txt]

Sample Name	Protocol REF	Comment[measurement]	Comment[total number of stations]	Comment[number of stations satisfying stability constraint]	Assay Name	Raw Data File	Comment [Data Repository]	Comment [Data Record Accession]	Comment [Data Record URI]
CONUS	Orographic Scaling	Precipitation	21137	8844	CONUS_Precipitation	NCEI Accession 0129374	NOAA National Centers for Environmental Information	doi:10.7289/V5X34VF6	http://dx.doi.org/10.7289/V5X34VF6
Canada	Orographic Scaling	Precipitation	7967	2245	Canada_Precipitation	NCEI Accession 0129374	NOAA National Centers for Environmental Information	doi:10.7289/V5X34VF6	http://dx.doi.org/10.7289/V5X34VF6
Mexico	Orographic Scaling	Precipitation	5430	5430	Mexico_Precipitation	NCEI Accession 0129374	NOAA National Centers for Environmental Information	doi:10.7289/V5X34VF6	http://dx.doi.org/10.7289/V5X34VF6
